# Supplementary material for: A Humanized Anti-GPC3 Antibody for Immuno-Positron Emission Tomography Imaging of Orthotopic Mouse Model of Patient-Derived Hepatocellular Carcinoma Xenografts
Source: Cancers (Basel). 2021 Aug 6;13(16):3977. doi: 10.3390/cancers13163977 (PMC8391944; doi:10.3390/cancers13163977)
Supplement: Supplementary file 1 [file cancers-13-03977-s001.zip]

Archive with 1 entries (1 files):
- cancers-1294987-supplementary.pdf
